# Supplementary material for: Comparing Oncological and Perioperative Outcomes of Open versus Laparoscopic versus Robotic Radical Nephroureterectomy for the Treatment of Upper Tract Urothelial Carcinoma: A Multicenter, Multinational, Propensity Score-Matched Analysis
Source: Cancers (Basel). 2023 Feb 23;15(5):1409. doi: 10.3390/cancers15051409 (PMC10000228; doi:10.3390/cancers15051409)
Supplement: Supplementary file 1 [file cancers-15-01409-s001.zip]

Archive with 1 entries (1 files):
- cancers-2164551-supplementary.pdf
